# Supplementary material for: Sucrose synthase gene SUS3 could enhance cold tolerance in tomato
Source: Front Plant Sci. 2024 Jan 25;14:1324401. doi: 10.3389/fpls.2023.1324401 (PMC10850397; doi:10.3389/fpls.2023.1324401)
Supplement: Supplementary file 2 [file DataSheet_2.xlsx]

## Sheet: 冷害材料名称
Individual code		Group	Name	Categories	Botanical variety	TGRC	PI CGN	EA
TS-100	2	BIG		Processing	S. lycopersicum	-	-	EA03456
TS-104	4	BIG		Processing tomato	S. lycopersicum	-	-	EA01756
TS-105	3	CER		Wild species	S. lycopersicum var cerasiforme	-	-	EA01448
TS-106	4	CER		cultivar	S. lycopersicum var cerasiforme	-	-	-
TS-107	0	CER	Turrialba	Wild species	S. lycopersicum var cerasiforme	LA1542	-	-
TS-11	0	BIG	KR2	Modern Fresh Market	S. lycopersicum	-	-	-
TS-110	4	BIG			S. lycopersicum	-	PI93302	EA04243
TS-111	2	BIG		Processing tomato	S. lycopersicum	-	-	EA01270
TS-116	0	CER	N1565	cultivar	S. lycopersicum var cerasiforme	-	-	-
TS-117	0	BIG	Scatolone di bolsena	Landrace	S. lycopersicum	-	-	-
TS-119	0	CER	Wva 106	Wild species	S. lycopersicum var cerasiforme	-	-	-
TS-125	3	BIG		Processing tomato	S. lycopersicum	-	-	EA00422
TS-126	2	BIG			S. lycopersicum	-	-	EA01903
TS-128	1	BIG	Pearson?	Vintage Processing	S. lycopersicum	LA0012	-	-
TS-129	2	CER	Moyobamba	Latin American cultivar; Wild species	S. lycopersicum var cerasiforme	LA2845	-	-
TS-131	4	CER	Cuba Plum	cultivar	S. lycopersicum var cerasiforme	LA1162	-	-
TS-134	0	CER	La Estancilla	Wild species	S. lycopersicum var cerasiforme	LA1429	-	-
TS-135	3	BIG	Hacienda Rosario	Landrace/Latin American cultivar	S. lycopersicum	LA0466	PI 258469	-
TS-146	0	WILD			S. neorickii	LA2133	-	-
TS-147	2	BIG			S. lycopersicum	LA3130	-	-
TS-149	0	CER	Villa Hermosa	Latin American cultivar	S. lycopersicum var cerasiforme	LA1425	PI379060	-
TS-150	2	BIG	Tarapoto	Landrace/Latin American cultivar	S. lycopersicum	LA2285	-	-
TS-152	4	BIG	Santa Cruz B	Landrace/Latin American cultivar	S. lycopersicum	LA1021	-	-
TS-153	3	BIG	Xol Languna	Landrace/Latin American cultivar	S. lycopersicum	LA1544	-	-
TS-154	0	CER	Muna	Wild species	S. lycopersicum var cerasiforme	LA1623	-	-
TS-155	3	BIG	Condine Red	Vintage Fresh Market,Monogenic	S. lycopersicum	LA0533	-	-
TS-158	0	CER	PE-67	Wild species	S. lycopersicum var cerasiforme	LA2626	-	EA01541
TS-16	0	PIM		Wild species	S. pimpinellifolium	LA1246	PI365912	-
TS-160	0	BIG		Processing tomato	S. lycopersicum	-	-	EA03533
TS-163	3	BIG	Marmande	Vintage Fresh Market	S. lycopersicum	LA1504	-	-
TS-165	1	CER	Veracruz	Latin American cultivar	S. lycopersicum var cerasiforme	LA1218	-	-
TS-166	0	BIG	Piura	Landrace/Latin American cultivar	S. lycopersicum	LA0404	-	-
TS-168	0	BIG	Da appendere	Landrace	S. lycopersicum	-	-	-
TS-17	0	PIM	Culebras	Wild species	S. pimpinellifolium	LA0373	-	-
TS-172	2	BIG		Processing tomato	S. lycopersicum	-	PI280060	EA05480
TS-173	0	BIG			S. lycopersicum	-	-	EA03611
TS-175	2	BIG		Processing tomato	S. lycopersicum	-	-	EA03586
TS-176	3	BIG		Processing tomato	S. lycopersicum	-	-	EA02669
TS-177	1	BIG		Processing tomato	S. lycopersicum	-	-	EA01155
TS-179	4	BIG		Processing tomato	S. lycopersicum	-	-	EA01027
TS-18	0	PIM		Wild species	S. pimpinellifolium	LA1579	-	-
TS-181	1	CER		Wild species	S. lycopersicum var cerasiforme	LA1457	-	EA01438
TS-182	0	PIM	Corral Quemado	Wild species	S. pimpinellifolium	LA2183	-	-
TS-183	0	BIG		Processing tomato	S. lycopersicum	-	-	EA02764
TS-184	2	BIG	Tarapoto		S. lycopersicum	LA2283	-	-
TS-186	3	BIG	Rowpac	Modern Processing	S. lycopersicum	LA3214	-	-
TS-187	0	CER	Monplaisir	cultivar	S. lycopersicum var cerasiforme	-	-	-
TS-189	0	CER	Nagcarlang	cultivar	S. lycopersicum var cerasiforme	-	-	-
TS-194	0	BIG			S. lycopersicum	LA3238	-	-
TS-195	0	BIG	Ace	Vintage Fresh Market	S. lycopersicum	LA0516	-	-
TS-196	0	BIG	N020212	Processing tomato	S. lycopersicum	-	-	EA00240
TS-2	0	BIG	Moneymaker	Vintage Fresh Market	S. lycopersicum	LA2706	-	-
TS-20	0	PIM	Sechin	Wild species	S. pimpinellifolium	LA0442	-	-
TS-207	0	wild			S. cheesmaniae	LA1037	-	-
TS-209	0	CER	Da serbo	landrace	S. lycopersicum var cerasiforme	-	-	-
TS-21	0	PIM		Wild species	S. pimpinellifolium	LA1375	PI365967?	-
TS-210	0	BIG	NC 265-1 (93)-3-3	Modern Fresh Market	S. lycopersicum	LA3625	-	-
TS-213	0	CER			S. lycopersicum var cerasiforme	-	-	EA01784
TS-22	0	PIM	Pisiquillo	Wild species	S. pimpinellifolium	LA1269	PI365957	-
TS-222	0	PIM	Wva 700	Wild species	S. pimpinellifolium	-	-	-
TS-229	0	CER		Wild species	S. lycopersicum var cerasiforme	LA1620	-	-
TS-243	0	CER			S. lycopersicum var cerasiforme	-	-	EA04228
TS-245	4	BIG		Processing tomato	S. lycopersicum	-	-	EA03126
TS-247	1	CER	N 795 Pescio	cultivar	S. lycopersicum var cerasiforme	-	-	-
TS-25	0	CER	Clémentine	cultivar	S. lycopersicum var cerasiforme	-	-	-
TS-250	0	CER			S. lycopersicum var cerasiforme	-	-	EA03539
TS-251	0	BIG			S. lycopersicum	-	PI647249	EA04001
TS-257	1	CER	Marpha N2	cultivar	S. lycopersicum var cerasiforme	-	-	-
TS-26	1	CER		cultivar	S. lycopersicum var cerasiforme	-	-	-
TS-267	0	PIM	San Ignacia de Moxos	Wild species	S. pimpinellifolium	LA2660	-	-
TS-269	0	BIG	Canestrino	Landrace	S. lycopersicum	-	-	-
TS-27	0	CER	N135 Green Gage	cultivar	S. lycopersicum var cerasiforme	-	-	-
TS-276	0	BIG		Cocktail/Processing tomato	S. lycopersicum	-	-	EA03650
TS-278	0	BIG	Early Santa Clara	Vintage Processing	S. lycopersicum	LA0517	-	-
TS-280	2	CER	Cerise du sud ouest N 2	Wild species	S. lycopersicum var cerasiforme	-	-	-
TS-286	2	CER	Allungato piccolo	landrace	S. lycopersicum var cerasiforme	-	-	-
TS-29	3	CER		cultivar	S. lycopersicum var cerasiforme	-	-	-
TS-290	0	CER	N 2257 Dikorastushii...	cultivar	S. lycopersicum var cerasiforme	-	-	-
TS-299	0	CER	Bomboiza	Wild species	S. lycopersicum var cerasiforme	LA2131	-	-
TS-32	0	CER	Santa Cruz	Latin American cultivar	S. lycopersicum var cerasiforme	LA0172	-	-
TS-320	0	F1			S. lycopersicum	-	-	-
TS-33	0	CER		Wild species	S. lycopersicum var cerasiforme	LA2137	-	-
TS-35	1	CER	tomate Richters	uncertain	S. lycopersicum var cerasiforme	-	-	-
TS-38	1	CER		cultivar	S. lycopersicum var cerasiforme	-	PI129088	-
TS-4	0	BIG	Hawaii 7998	Inbreed line	S. lycopersicum	LA3856	-	-
TS-40	0	CER	Cerise VFNT	cultivar	S. lycopersicum var cerasiforme	-	-	-
TS-41	0	BIG		Cocktail tomato	S. lycopersicum	-	-	EA02435
TS-416	0	PIM		Wild species	S. pimpinellifolium	LA1847	-	-
TS-425	0	PIM		Wild species	S. pimpinellifolium	-	PI126925	-
TS-43	0	BIG	Moneymaker	Fresh Market	S. lycopersicum	-	-	EA00840
TS-432	0	PIM		Wild species	S. pimpinellifolium	-	PI270449	-
TS-433	0	PIM		Wild species	S. pimpinellifolium	-	PI370093	-
TS-44	0	BIG	A pera abruzzese	Landrace	S. lycopersicum	-	-	-
TS-45	0	BIG		Processing tomato	S. lycopersicum	-	PI303718	EA05578
TS-50	0	PIM		Wild species	S. pimpinellifolium	LA0417	-	EA00565
TS-501	0	BIG	Amish Salad		S. lycopersicum
TS-505	0	BIG	Brandywine		S. lycopersicum
TS-506	0	CER	Chadwick Cherry		S. lycopersicum var cerasiforme
TS-507	0	BIG	Cherokee Purple		S. lycopersicum
TS-509	0	BIG	Clear Pink Slicer		S. lycopersicum
TS-51	0	BIG			S. lycopersicum	-	-	-
TS-512	1	BIG	Czech Bush Red		S. lycopersicum
TS-519	0	BIG	Giant Oxheart		S. lycopersicum
TS-523	0	BIG	Hillbilly		S. lycopersicum
TS-528	0	CER	Lemon Drop		S. lycopersicum var cerasiforme
TS-530	0	BIG	Livingston's Golden Queen		S. lycopersicum
TS-537	0	CER	Mexico Midget		S. lycopersicum var cerasiforme
TS-542	0	BIG	Old Brooks		S. lycopersicum
TS-545	0	CER	Peacevine Cherry		S. lycopersicum var cerasiforme
TS-549	0	BIG	Porter		S. lycopersicum
TS-550	0	BIG	Red Calabash		S. lycopersicum
TS-552	0	CER	Red Pear		S. lycopersicum var cerasiforme
TS-555	0	BIG	Skorospelka Red		S. lycopersicum
TS-557	0	BIG	Stupice		S. lycopersicum
TS-560	0	CER	Thai Pink Cherry		S. lycopersicum var cerasiforme
TS-562	0	BIG	Three Sisters		S. lycopersicum
TS-563	0	BIG	Tigerella Orange		S. lycopersicum
TS-564	0	CER	Tommy Toe		S. lycopersicum var cerasiforme
TS-565	0	BIG	Valencia		S. lycopersicum
TS-566	0	BIG	Watermelon Beefsteak		S. lycopersicum
TS-57	0	CER		Wild species	S. lycopersicum var cerasiforme	LA1307	PI378998	-
TS-573	0	BIG	Anna Russian		S. lycopersicum
TS-574	0	BIG	Arkansas Traveler		S. lycopersicum
TS-576	0	BIG	Beefsteak		S. lycopersicum
TS-577	0	BIG	Black Brandywine		S. lycopersicum
TS-579	0	BIG	Black Prince		S. lycopersicum
TS-580	0	BIG	Black Sea Man		S. lycopersicum
TS-585	0	CER	Chocolate Cherry		S. lycopersicum var cerasiforme
TS-589	0	BIG	Druzba		S. lycopersicum
TS-593	0	BIG	German Red Strawberry		S. lycopersicum
TS-594	1	CER	Gold Currant		S. lycopersicum var cerasiforme
TS-595	0	BIG	Golden Jubilee		S. lycopersicum
TS-599	0	BIG	Jaune Flammee		S. lycopersicum
TS-60	0	BIG	New Yorker	Vintage Fresh Market	S. lycopersicum	LA2009	-	-
TS-601	0	CER	LA1673		S. lycopersicum var cerasiforme
TS-604	0	BIG	Mule Team		S. lycopersicum
TS-61	0	CER	Huayvaruni	Wild species	S. lycopersicum var cerasiforme	LA2670	-	-
TS-611	0	BIG	Prize of the Trials Cherry		S. lycopersicum
TS-612	0	BIG	Prudens Purple		S. lycopersicum
TS-614	1	CER	Red Currant		S. lycopersicum var cerasiforme
TS-616	0	BIG	Red Star		S. lycopersicum
TS-617	0	BIG	Red Zebra		S. lycopersicum
TS-618	0	CER	Riesentraube		S. lycopersicum var cerasiforme
TS-62	0	CER			S. lycopersicum var cerasiforme	-	-	EA02959
TS-620	0	BIG	Snowberry		S. lycopersicum
TS-621	0	BIG	Soldacki		S. lycopersicum
TS-622	0	BIG	Sub-Arctic Plenty		S. lycopersicum
TS-625	2	BIG	Wapsipinicon Peach		S. lycopersicum
TS-629	0	BIG	Yellow Pear		S. lycopersicum
TS-637	0	BIG	Better Bush VFN Hybrid	F1	S. lycopersicum
TS-64	0	CER		Cocktail tomato	S. lycopersicum var cerasiforme	-	-	EA03525
TS-641	0	BIG	Cuore_de_Toro		S. lycopersicum
TS-642	0	BIG	John_Baer		S. lycopersicum
TS-643	0	BIG	Livingstons_Paragon		S. lycopersicum
TS-648	0	BIG	Red_Brandywine		S. lycopersicum
TS-65	1	CER		Wild species	S. lycopersicum var cerasiforme	LA1482	-	-
TS-651	0	CER	Isis_Candy		S. lycopersicum var cerasiforme
TS-653	0	BIG	Jetsonic_Hybrid	F1	S. lycopersicum
TS-654	0	BIG	Marcellino_Hybrid	F1	S. lycopersicum
TS-657	0	CER	SuperSweet_100_Hybrid	F1	S. lycopersicum var cerasiforme
TS-658	0	CER	Yellow_Jelly_Bean		S. lycopersicum var cerasiforme
TS-66	0	CER	H707	Wild species	S. lycopersicum var cerasiforme	LA1388	PI379009	-
TS-660	0	BIG	Moneymaker		S. lycopersicum	LA2706	PI262996	EA00840/EA02936/EA05097/EA10006
TS-663	0	BIG	Rutgers		S. lycopersicum	LA1090		EA00465
TS-664	0	BIG	Galina		S. lycopersicum			EA00325
TS-668	0	BIG	Allround		S. lycopersicum	LA2463		LYC1365/EA02617
TS-671	0	BIG	Iidi		S. lycopersicum			LYC3476/EA03362
TS-68	0	BIG	Chiclayo	Latin American cultivar	S. lycopersicum	LA0395	-	-
TS-682	0	WILD	S. corneliomulleri		S. corneliomuelleri			EA03384/T1248
TS-686	0	BIG	Black Cherry		S. lycopersicum	LA4451		EA00027
TS-689	0	BIG	Chang Li		S. lycopersicum		PI93302	EA04243
TS-691	2	BIG	Tiffen Mennonite		S. lycopersicum			EA01088
TS-697	0	BIG	ES 58 Heinz		S. lycopersicum			LYC1410/EA02655
TS-701	0	PIM			S. pimpinellifolium			LYC2798/EA02994
TS-70	0	CER	Ohmiya SunCerise	cultivar	S. lycopersicum var cerasiforme	-	-	-
TS-71	0	CER	Ohmiya SunCerise	cultivar	S. lycopersicum var cerasiforme	-	-	-
TS-72	0	CER	Principe Borghese	Vintage cultivar	S. lycopersicum var cerasiforme	-	-	-
TS-73	0	BIG	Quarantino		S. lycopersicum	-	-	-
TS-731	0	CER	Porter		S. lycopersicum var cerasiforme			EA00940
TS-740	1	BIG			S. lycopersicum	LA4133		TR00026
TS-78	3	BIG		Processing tomato	S. lycopersicum	-	-	EA02895
M-82	4	BIG		Processing tomato	S. lycopersicum	-	-
TS-84	1	CER			S. lycopersicum var cerasiforme	-	-	-
TS-86	1	BIG			S. lycopersicum	-	-	EA01684
TS-9	0	BIG	Ailsa Craig	Vintage Fresh Market	S. lycopersicum	LA2838A	-	-
TS-91	0	CER	N 2759 Enano	cultivar	S. lycopersicum var cerasiforme	-	-	-
TS-92	0	PIM	Punto Cuatro	Wild species	S. pimpinellifolium	LA1582	PI407539	-
TS-94	0	CER	Farthest North	cultivar	S. lycopersicum var cerasiforme	-	-	-
bm1	4	GX
d5-2	1	GX
d5-3	3	GX
db1	2	GX
db4	1	GX
db6	1	GX
db7	1	GX
guang22	2	GX
guang8	1	GX
ls10	1	GX
ls2	1	GX
ls3	1	GX
ls8	2	GX
np1	1	GX
np5	3	GX
pl1	0	GX
pl2	1	GX
pl3	2	GX
pl4	0	GX
pl5	1	GX
pl6	1	GX
pl7	1	GX
pl8	1	GX
ty1	2	GX
ty2	2	GX
ty3	1	GX
ty6	4	GX
yf10	1	GX
yf4	1	GX
yf5	3	GX
yf6	4	GX
yf8	3	GX
zy1	1	GX
zy10	4	GX
zy12	3	GX
