# Supplementary material for: Sucrose synthase gene SUS3 could enhance cold tolerance in tomato
Source: Front Plant Sci. 2024 Jan 25;14:1324401. doi: 10.3389/fpls.2023.1324401 (PMC10850397; doi:10.3389/fpls.2023.1324401)
Supplement: Supplementary file 4 [file DataSheet_4.xls]

## Sheet: Sheet1
Gene	log2FoldChange	PValue	FDR	Significance
Solyc01g016620.1.1	-9.52078	3.18e-06	0.005491	down
Solyc01g058430.1.1	8.4841	7.97e-05	0.0449	up
Solyc01g081250.2.1	5.94316	3.98e-07	0.00108	up
Solyc01g087360.1.1	8.4841	7.97e-05	0.0449	up
Solyc01g100120.2.1	8.41718	9.7e-05	0.0449	up
Solyc01g106220.2.1	-8.56842	6.6e-05	0.044329	down
Solyc02g014240.2.1	5.32949	8.47e-05	0.0449	up
Solyc02g071760.2.1	8.41718	9.7e-05	0.0449	up
Solyc02g083050.1.1	12.9604	2.98e-11	5.66e-07	up
Solyc03g006550.2.1	4.78449	6.77e-05	0.044329	up
Solyc03g044840.1.1	12.1477	4.85e-10	4.61e-06	up
Solyc03g083660.1.1	-8.41017	0.000107	0.04629	down
Solyc03g095670.1.1	8.72449	3.89e-05	0.034966	up
Solyc03g096260.1.1	-9.04847	1.46e-05	0.018481	down
Solyc04g014520.1.1	8.72449	3.89e-05	0.034966	up
Solyc04g064770.1.1	4.54873	5.81e-05	0.042321	up
Solyc04g079020.2.1	8.93049	2.08e-05	0.023254	up
Solyc05g007210.2.1	8.41718	9.7e-05	0.0449	up
Solyc05g024230.1.1	10.3793	1.95e-07	0.000618	up
Solyc05g025730.1.1	8.6093	5.5e-05	0.041766	up
Solyc05g032670.1.1	8.69654	4.24e-05	0.034966	up
Solyc05g050590.2.1	-9.62534	2.26e-06	0.004292	down
Solyc05g053120.1.1	5.82584	9.57e-05	0.0449	up
Solyc06g036470.1.1	9.46562	3.91e-06	0.006187	up
Solyc06g048530.2.1	11.2927	9.01e-09	4.28e-05	up
Solyc06g061210.2.1	-9.21091	8.68e-06	0.01177	down
Solyc06g076540.1.1	9.68061	1.97e-06	0.004292	up
Solyc07g041320.1.1	-11.1199	1.61e-08	6.11e-05	down
Solyc07g042550.2.1	8.33539	4.32e-05	0.014912	up
Solyc07g043110.1.1	8.579	6.02e-05	0.042321	up
Solyc08g083520.1.1	-8.44324	9.7e-05	0.0449	down
Solyc09g005520.2.1	9.23249	8.16e-06	0.01177	up
Solyc09g005770.1.1	8.69654	4.24e-05	0.034966	up
Solyc09g092540.1.1	8.38252	0.000107	0.04629	up
Solyc10g008680.1.1	8.77881	3.31e-05	0.034862	up
Solyc10g047530.1.1	8.41718	9.7e-05	0.0449	up
Solyc10g054900.1.1	-8.76434	3.59e-05	0.034966	down
Solyc10g055790.1.1	9.65179	2.16e-06	0.004292	up
Solyc11g010740.1.1	8.45103	8.78e-05	0.0449	up
Solyc11g015900.1.1	9.02341	1.56e-05	0.018563	up
Solyc12g009530.1.1	11.4928	4.54e-09	2.87e-05	up
Solyc12g010210.1.1	-8.41017	0.000107	0.04629	down
Solyc12g010960.1.1	4.90434	8.25e-05	0.0449	up
Solyc12g055810.1.1	8.41718	9.7e-05	0.0449	up
Solyc12g062160.1.1	-8.68361	4.61e-05	0.036501	down
