# Supplementary material for: Sucrose synthase gene SUS3 could enhance cold tolerance in tomato
Source: Front Plant Sci. 2024 Jan 25;14:1324401. doi: 10.3389/fpls.2023.1324401 (PMC10850397; doi:10.3389/fpls.2023.1324401)
Supplement: Supplementary file 5 [file DataSheet_5.xls]

## Sheet: Sheet1
	TS-9	A-57
Solyc03g006550	2.07	0.46
Solyc03g044840	0	6.49
Solyc03g095670	2.89	5.22
Solyc04g014520	1.37	3.62
Solyc04g064770	3.47	0.11
Solyc04g079020	0	20.01
Solyc05g007210	2.25	1.55
Solyc05g032670	0	30.46
Solyc05g053120	4.98	22.53
Solyc06g036470	0.02	1.65
Solyc06g048530	0	51.45
Solyc06g076540	3.15	40.03
Solyc07g042250	75.35	325.95
Solyc07g043110	0	0.05
Solyc09g005520	0.16	36.77
Solyc09g005770	0.12	4.61
Solyc10g047530	0.58	7.34
Solyc10g055790	37.23	16.4
Solyc11g010740	4.81	3.92
